# Supplementary material for: Spatial Heterogeneity of Gut Microbial Composition along the Gastrointestinal Tract in Natural Populations of House Mice
Source: PLoS One. 2016 Sep 26;11(9):e0163720. doi: 10.1371/journal.pone.0163720 (PMC5036816; doi:10.1371/journal.pone.0163720)
Supplement: S1 File — The file includes supplemental Tables A-G and Figures A-E. (XLSX) [file pone.0163720.s001.xlsx]

## Sheet: Table_A
Table A. Sample information.
ID	GI location	Filtered reads1	Included in analyses?	Sex	ID in paper	δ13C ‰	δ15N ‰	Latitude	Longitude	Captured locality	Arctos ID	Sequence Sample IDs (ENA Accession PRJEB15238)
TAS.194.1	Mouth	15254	Yes	M	Male1	-18.1	8.7	32.1743	111.012	Location 1 : Arizona, Pima Co., 2509 W. Zinnia Ave.	MVZ230525	TAS_ENA121
TAS.194.2	Esophagus	9943	Yes									TAS_ENA122
TAS.194.3	Stomach	12117	Yes									TAS_ENA123
TAS.194.4	Duodenum	17187	Yes									TAS_ENA124
TAS.194.5	Ileum	18531	Yes									TAS_ENA125
TAS.194.6	Distal Caecum	23251	Yes									TAS_ENA126
TAS.194.7	Proximal Caecum	20575	Yes									TAS_ENA127
TAS.194.8	Colon	21309	Yes									TAS_ENA128
TAS.194.9	Rectum	25201	Yes									TAS_ENA129
TAS.194.10	Feces	24592	Yes									TAS_ENA130
TAS.195.1	Mouth	15750	Yes	F	Female1	-20.1	10.3	32.1743	111.012	Location 1 : Arizona, Pima Co., 2509 W. Zinnia Ave.	MVZ230526	TAS_ENA131
TAS.195.2	Esophagus	14925	Yes									TAS_ENA132
TAS.195.3	Stomach	15350	Yes									TAS_ENA133
TAS.195.4	Duodenum	14514	Yes									TAS_ENA134
TAS.195.5	Ileum	13032	Yes									TAS_ENA135
TAS.195.6	Distal Caecum	20365	Yes									TAS_ENA136
TAS.195.7	Proximal Caecum	24801	Yes									TAS_ENA137
TAS.195.8	Colon	22263	Yes									TAS_ENA138
TAS.195.9	Rectum	22952	Yes									TAS_ENA139
TAS.195.10	Feces	22436	Yes									TAS_ENA140
TAS.200.1	Mouth	5493	Yes	F	Female2	-19.8	6.2	32.1002	111.052	Location 2: Arizona, Pima Co., 5665 W Ajo Hwy	MVZ230535	TAS_ENA141
TAS.200.2	Esophagus	5505	Yes									TAS_ENA142
TAS.200.3	Stomach	15909	Yes									TAS_ENA143
TAS.200.4	Duodenum	17873	Yes									TAS_ENA144
TAS.200.5	Ileum	16539	Yes									TAS_ENA145
TAS.200.6	Distal Caecum	21436	Yes									TAS_ENA146
TAS.200.7	Proximal Caecum	23087	Yes									TAS_ENA147
TAS.200.8	Colon	19749	Yes									TAS_ENA148
TAS.200.9	Rectum	20599	Yes									TAS_ENA149
TAS.200.10	Feces	20262	Yes									TAS_ENA150
TAS.201.1	Mouth	15334	Yes	M	Male2	-18.1	8.7	32.1002	111.052	Location 2: Arizona, Pima Co., 5665 W Ajo Hwy	MVZ230537	TAS_ENA151
TAS.201.2	Esophagus	14525	Yes									TAS_ENA152
TAS.201.3	Stomach	4607	Yes									TAS_ENA153
TAS.201.4	Duodenum	9808	Yes									TAS_ENA154
TAS.201.5	Ileum	11065	Yes									TAS_ENA155
TAS.201.6	Distal Caecum	21695	Yes									TAS_ENA156
TAS.201.7	Proximal Caecum	18606	Yes									TAS_ENA157
TAS.201.8	Colon	20071	Yes									TAS_ENA158
TAS.201.9	Rectum	26219	Yes									TAS_ENA159
TAS.201.10	Feces	23159	Yes									TAS_ENA160
TAS.202.1	Mouth	13273	Yes	F	Female3	-20.4	8.5	32.0795	111.037	Location 3: Arizona, Pima Co., 4517 W Valencia Rd.	MVZ230530	TAS_ENA161
TAS.202.2	Esophagus	12947	Yes									TAS_ENA162
TAS.202.3	Stomach	13585	Yes									TAS_ENA163
TAS.202.4	Duodenum	16484	Yes									TAS_ENA164
TAS.202.5	Ileum	2347	Yes									TAS_ENA165
TAS.202.6	Distal Caecum	11634	Yes									TAS_ENA166
TAS.202.7	Proximal Caecum	15059	Yes									TAS_ENA167
TAS.202.8	Colon	12193	Yes									TAS_ENA168
TAS.202.9	Rectum	14362	Yes									TAS_ENA169
TAS.202.10	Feces	17859	Yes									TAS_ENA170
TAS.203.1	Mouth	11713	Yes	M	Male4	-11.2	11.3	32.1688	110.57	Location 4: Arizona, Pima Co., University of Arizona agricultural center	MVZ230539	TAS_ENA171
TAS.203.2	Esophagus	13280	Yes									TAS_ENA172
TAS.203.3	Stomach	11321	Yes									TAS_ENA173
TAS.203.4	Duodenum	6169	Yes									TAS_ENA174
TAS.203.5	Ileum	11224	Yes									TAS_ENA175
TAS.203.6	Distal Caecum	26153	Yes									TAS_ENA176
TAS.203.7	Proximal Caecum	215	No									TAS_ENA177
TAS.203.8	Colon	14177	Yes									TAS_ENA178
TAS.203.9	Rectum	15875	Yes									TAS_ENA179
TAS.203.10	Feces	15789	Yes									TAS_ENA180
1 Reads after removing singletons and chimeras (reference based and de nov based chimeras).

## Sheet: Table_B
Table B. Model selection using Genelalized Linear Models on gut microbial membership (unweighted UniFrac PC1) along the GI tract.
Generalized Linear Models1		Complete GI tract			Upper GI tract			Lower GI tract
	Fixed effects	AICc	Log likelihood3		AICc	Log likelihood3		AICc	Log likelihood3
Model 1	gut segment2 + carbon + nitrogen + individual	-101.69	60.29		-12.53	24.598		-91.61	64.57
Model 2	carbon + nitrogen + individual	19.289	-1.55***		-19.96	19.52*		-94.81	57.07**
Model 3	gut segment2 + individual	-101.69	60.29		-12.53	24.6		-91.61	64.57
Model 4	gut segment2 + carbon + nitrogen	-104.65	57.89		-2.912	12.89***		-30.16	26.68***
1 The response variable, unweighted UniFrac PC1 was calculated independently in Complete GI, Upper GI, and Lower GI tract. The fractions of the variation explained by PC1 are 24%, 13%, and 22%, respectively.
2 Two parameters (upper GI and lower GI) were used for gut segment in "Complete GI tract" models. Five parameters (mouth, esophagus, stomach, dudenum, ileum) were used for gut segment in "Upper GI tract" models. Five parameters (proximal cecum, distal cecum, colon, rectum, feces) were used for gut segment in "Lower GI tract" models.
3 Significant differences compared to the full model were determined based on the likelihood ratio test; * p < 0.05, ** p < 0.01, *** p < 0.001.

## Sheet: Table_C-E
	Table C. Testing differences in relative abundance of dominant bacterial families between gut segments across the complete GI tract using Kruskal-Wallis test.
	Complete GI tract taxa	Mean relative abundance	P-value1	Slope2
	Proteobacteria; Pasteurellaceae	0.190653	< 0.0001	-
	Tenericutes; Mycoplasmataceae	0.110932	0.009	-
	Firmicutes; Clostridales*	0.105602	< 0.0001	+
	Bacteroidetes; S24-7	0.0901186	< 0.0001	+
	Firmicutes; Lactobacillaceae	0.0839831	0.0007	-
	Bacteroidetes; Bacteroidaceae	0.0769576	< 0.0001	+
	Firmicutes; Ruminococcaceae	0.0595932	< 0.0001	+
	Proteobacteria; Helicobacteraceae	0.0413729	0.01	+
	Bacteroidetes; Rikenellaceae	0.0296017	< 0.0001	+
	Firmicutes; Lachnospiraceae	0.0295	< 0.0001	+
	1 Raw p-values are repored. P-values that remian significant after Bonferroni correction (alpha = 0.005) are bolded.
	2 Positive or negative slopes indicate decrease or increase in relative abundance of bacterial taxa from mouth to feces, respectively.
	* unclassified family
	Table D. Testing differences in relative abundance of dominant bacterial families between gut segments within the upper GI tract using Kruskal-Wallis test.
	Upper GI tract taxa	Mean relative abundance	P-value1	Slope2
	Proteobacteria; Pasteurellaceae	0.374783	0.0002	-
	Tenericutes; Mycoplasmataceae	0.209283	0.0049	+
	Firmicutes; Lactobacillaceae	0.154867	0.0064	+
	Proteobacteria; Helicobacteraceae	0.0403167	0.09	NA
	Cyanobacteria; Streptophyta*	0.0242	0.7	NA
	Bacteroidetes; Streptococcaceae	0.0232333	0.2	NA
	Bacteroidetes; Porphyromonadaceae	0.01915	0.02	-
	Firmicutes; Clostridales*	0.0174167	0.6	NA
	Bacteroidetes; Weeksellaceae	0.0133167	0.01	-
	Bacteroidetes; S24-7	0.0118333	0.11	NA
	1 Raw p-values are repored. P-values that remian significant after Bonferroni correction (alpha = 0.005) are bolded.
	2 Positive or negative slopes indicate decrease or increase in relative abundance of bacterial taxa from mouth to ileum, respectively. Slopes for non-signifcant taxa were indicated by NA.
	* unclassified family
	Table E. Testing differences in relative abundance of dominant bacterial families between gut segments within the lower GI tract using Kruskal-Wallis test.
	Lower GI tract taxa	Mean relative abundance	P-value1	Slope2
	Firmicutes; Clostridales*	0.196828	0.8	NA
	Bacteroidetes; S24-7	0.171103	0.5	NA
	Bacteroidetes; Bacteroidaceae	0.148121	0.4	NA
	Firmicutes; Ruminococcaceae	0.114672	0.07	NA
	Bacteroidetes; Rikenellaceae	0.0583103	0.7	NA
	Firmicutes; Lachnospiraceae	0.053931	0.09	NA
	Proteobacteria; Helicobacteraceae	0.0424655	0.8	NA
	Bacteroidetes; Bacteroidales*	0.0406034	0.6	NA
	Proteobacteria; Desulfovibrionaceae	0.037069	0.7	NA
	Bacteroidetes; Porphyromonadaceae	0.0267069	0.8	NA
	1 Raw p-values are repored. P-values that remian significant after Bonferroni correction (alpha = 0.005) are bolded.
	2 Positive or negative slopes indicate decrease or increase in relative abundance of bacterial taxa from proximal cecum to feces, respectively. Slopes for non-signifcant taxa were indicated by NA.
	* unclassified family

## Sheet: Table_F
Table F. A list of OTUs present in all individuals for each gut compartment (100% core OTUs).
Gut compartments	OTU IDs	Phyla	Class	Order	Family	Genus	Species
Mouth	4298224	Firmicutes	Bacilli	Lactobacillales	Streptococcaceae	Streptococcus	-
Mouth	744251	Firmicutes	Bacilli	Lactobacillales	-	-	-
Mouth	70728	Proteobacteria	Gammaproteobacteria	Pasteurellales	Pasteurellaceae	Aggregatibacter	pneumotropica
Mouth	4352772	Proteobacteria	Gammaproteobacteria	Pasteurellales	Pasteurellaceae	Aggregatibacter	-
Mouth	9610	Proteobacteria	Gammaproteobacteria	Pasteurellales	Pasteurellaceae	Mannheimia	-
Mouth	4295455	Proteobacteria	Gammaproteobacteria	Pasteurellales	Pasteurellaceae	-	-
Mouth	82728	Proteobacteria	Gammaproteobacteria	Pasteurellales	Pasteurellaceae	-	-
Esophagus	4298224	Firmicutes	Bacilli	Lactobacillales	Streptococcaceae	Streptococcus	-
Esophagus	70728	Proteobacteria	Gammaproteobacteria	Pasteurellales	Pasteurellaceae	Aggregatibacter	pneumotropica
Esophagus	4352772	Proteobacteria	Gammaproteobacteria	Pasteurellales	Pasteurellaceae	Aggregatibacter	-
Esophagus	4352772	Proteobacteria	Gammaproteobacteria	Pasteurellales	Pasteurellaceae	Aggregatibacter	-
Esophagus	82728	Proteobacteria	Gammaproteobacteria	Pasteurellales	Pasteurellaceae	-	-
Stomach	135956	Firmicutes	Bacilli	Lactobacillales	Lactobacillaceae	Lactobacillus	-
Stomach	70728	Proteobacteria	Gammaproteobacteria	Pasteurellales	Pasteurellaceae	Aggregatibacter	pneumotropica
Stomach	82728	Proteobacteria	Gammaproteobacteria	Pasteurellales	Pasteurellaceae	-	-
Duodenum	135956	Firmicutes	Bacilli	Lactobacillales	Lactobacillaceae	Lactobacillus	-
Duodenum	4298224	Firmicutes	Bacilli	Lactobacillales	Streptococcaceae	Streptococcus	-
Duodenum	303652	Firmicutes	Bacilli	Lactobacillales	Streptococcaceae	Streptococcus	-
Duodenum	70728	Proteobacteria	Gammaproteobacteria	Pasteurellales	Pasteurellaceae	Aggregatibacter	pneumotropica
Duodenum	82728	Proteobacteria	Gammaproteobacteria	Pasteurellales	Pasteurellaceae	-	-
Ileum	135956	Firmicutes	Bacilli	Lactobacillales	Lactobacillaceae	Lactobacillus	-
Ileum	4298224	Firmicutes	Bacilli	Lactobacillales	Streptococcaceae	Streptococcus	-
Ileum	303652	Firmicutes	Bacilli	Lactobacillales	Streptococcaceae	Streptococcus	-
Ileum	70728	Proteobacteria	Gammaproteobacteria	Pasteurellales	Pasteurellaceae	Aggregatibacter	pneumotropica
Proximal Cecum	264325	Bacteroidetes	Bacteroidia	Bacteroidales	Rikenellaceae	-	-
Proximal Cecum	271418	Bacteroidetes	Bacteroidia	Bacteroidales	S24-7	-	-
Proximal Cecum	174573	Bacteroidetes	Bacteroidia	Bacteroidales	S24-7	-	-
Proximal Cecum	258849	Bacteroidetes	Bacteroidia	Bacteroidales	S24-7	-	-
Proximal Cecum	264734	Bacteroidetes	Bacteroidia	Bacteroidales	S24-7	-	-
Proximal Cecum	185587	Firmicutes	Clostridia	Clostridiales	Lachnospiraceae	-	-
Proximal Cecum	263337	Firmicutes	Clostridia	Clostridiales	Ruminococcaceae	Oscillospira	-
Proximal Cecum	4357315	Firmicutes	Clostridia	Clostridiales	Ruminococcaceae	Oscillospira	-
Proximal Cecum	259699	Firmicutes	Clostridia	Clostridiales	Ruminococcaceae	Oscillospira	-
Proximal Cecum	263546	Firmicutes	Clostridia	Clostridiales	Ruminococcaceae	Oscillospira	-
Proximal Cecum	230268	Firmicutes	Clostridia	Clostridiales	Ruminococcaceae	Ruminococcus	-
Proximal Cecum	189840	Firmicutes	Clostridia	Clostridiales	Ruminococcaceae	-	-
Proximal Cecum	267689	Firmicutes	Clostridia	Clostridiales	Ruminococcaceae	-	-
Proximal Cecum	179547	Firmicutes	Clostridia	Clostridiales	Ruminococcaceae	-	-
Proximal Cecum	4410988	Firmicutes	Clostridia	Clostridiales	Ruminococcaceae	-	-
Proximal Cecum	263977	Firmicutes	Clostridia	Clostridiales	Ruminococcaceae	-	-
Proximal Cecum	3957916	Firmicutes	Clostridia	Clostridiales	-	-	-
Proximal Cecum	163997	Firmicutes	Clostridia	Clostridiales	-	-	-
Proximal Cecum	3919797	Firmicutes	Clostridia	Clostridiales	-	-	-
Proximal Cecum	1684221	Proteobacteria	Deltaproteobacteria	Desulfovibrionales	Desulfovibrionaceae	Desulfovibrio	-
Distal Cecum	575041	Bacteroidetes	Bacteroidia	Bacteroidales	Rikenellaceae	-	-
Distal Cecum	264325	Bacteroidetes	Bacteroidia	Bacteroidales	Rikenellaceae	-	-
Distal Cecum	175646	Bacteroidetes	Bacteroidia	Bacteroidales	S24-7	-	-
Distal Cecum	271418	Bacteroidetes	Bacteroidia	Bacteroidales	S24-7	-	-
Distal Cecum	258849	Bacteroidetes	Bacteroidia	Bacteroidales	S24-7	-	-
Distal Cecum	262148	Bacteroidetes	Bacteroidia	Bacteroidales	S24-7	-	-
Distal Cecum	264734	Bacteroidetes	Bacteroidia	Bacteroidales	S24-7	-	-
Distal Cecum	135956	Firmicutes	Bacilli	Lactobacillales	Lactobacillaceae	Lactobacillus	-
Distal Cecum	176868	Firmicutes	Clostridia	Clostridiales	Dehalobacteriaceae	Dehalobacterium	-
Distal Cecum	173892	Firmicutes	Clostridia	Clostridiales	Lachnospiraceae	-	-
Distal Cecum	263138	Firmicutes	Clostridia	Clostridiales	Lachnospiraceae	-	-
Distal Cecum	321484	Firmicutes	Clostridia	Clostridiales	Ruminococcaceae	Oscillospira	-
Distal Cecum	263337	Firmicutes	Clostridia	Clostridiales	Ruminococcaceae	Oscillospira	-
Distal Cecum	259699	Firmicutes	Clostridia	Clostridiales	Ruminococcaceae	Oscillospira	-
Distal Cecum	263546	Firmicutes	Clostridia	Clostridiales	Ruminococcaceae	Oscillospira	-
Distal Cecum	337727	Firmicutes	Clostridia	Clostridiales	Ruminococcaceae	Oscillospira	-
Distal Cecum	162005	Firmicutes	Clostridia	Clostridiales	Ruminococcaceae	Oscillospira	-
Distal Cecum	189840	Firmicutes	Clostridia	Clostridiales	Ruminococcaceae	-	-
Distal Cecum	267689	Firmicutes	Clostridia	Clostridiales	Ruminococcaceae	-	-
Distal Cecum	179547	Firmicutes	Clostridia	Clostridiales	Ruminococcaceae	-	-
Distal Cecum	4410988	Firmicutes	Clostridia	Clostridiales	Ruminococcaceae	-	-
Distal Cecum	266411	Firmicutes	Clostridia	Clostridiales	Ruminococcaceae	-	-
Distal Cecum	3957916	Firmicutes	Clostridia	Clostridiales	-	-	-
Distal Cecum	163997	Firmicutes	Clostridia	Clostridiales	-	-	-
Distal Cecum	274546	Firmicutes	Clostridia	Clostridiales	-	-	-
Distal Cecum	1684221	Proteobacteria	Deltaproteobacteria	Desulfovibrionales	Desulfovibrionaceae	Desulfovibrio	-
Colon	264325	Bacteroidetes	Bacteroidia	Bacteroidales	Rikenellaceae	-	-
Colon	271418	Bacteroidetes	Bacteroidia	Bacteroidales	S24-7	-	-
Colon	174573	Bacteroidetes	Bacteroidia	Bacteroidales	S24-7	-	-
Colon	258849	Bacteroidetes	Bacteroidia	Bacteroidales	S24-7	-	-
Colon	262148	Bacteroidetes	Bacteroidia	Bacteroidales	S24-7	-	-
Colon	264734	Bacteroidetes	Bacteroidia	Bacteroidales	S24-7	-	-
Colon	135956	Firmicutes	Bacilli	Lactobacillales	Lactobacillaceae	Lactobacillus	-
Colon	263337	Firmicutes	Clostridia	Clostridiales	Ruminococcaceae	Oscillospira	-
Colon	162005	Firmicutes	Clostridia	Clostridiales	Ruminococcaceae	Oscillospira	-
Colon	267689	Firmicutes	Clostridia	Clostridiales	Ruminococcaceae	-	-
Colon	179547	Firmicutes	Clostridia	Clostridiales	Ruminococcaceae	-	-
Colon	4410988	Firmicutes	Clostridia	Clostridiales	Ruminococcaceae	-	-
Colon	3957916	Firmicutes	Clostridia	Clostridiales	-	-	-
Colon	163997	Firmicutes	Clostridia	Clostridiales	-	-	-
Colon	1684221	Proteobacteria	Deltaproteobacteria	Desulfovibrionales	Desulfovibrionaceae	Desulfovibrio	-
Rectum	4449518	Bacteroidetes	Bacteroidia	Bacteroidales	Rikenellaceae	-	-
Rectum	264325	Bacteroidetes	Bacteroidia	Bacteroidales	Rikenellaceae	-	-
Rectum	175646	Bacteroidetes	Bacteroidia	Bacteroidales	S24-7	-	-
Rectum	271418	Bacteroidetes	Bacteroidia	Bacteroidales	S24-7	-	-
Rectum	174573	Bacteroidetes	Bacteroidia	Bacteroidales	S24-7	-	-
Rectum	258849	Bacteroidetes	Bacteroidia	Bacteroidales	S24-7	-	-
Rectum	262148	Bacteroidetes	Bacteroidia	Bacteroidales	S24-7	-	-
Rectum	264734	Bacteroidetes	Bacteroidia	Bacteroidales	S24-7	-	-
Rectum	135956	Firmicutes	Bacilli	Lactobacillales	Lactobacillaceae	Lactobacillus	-
Rectum	259699	Firmicutes	Clostridia	Clostridiales	Ruminococcaceae	Oscillospira	-
Rectum	267689	Firmicutes	Clostridia	Clostridiales	Ruminococcaceae	-	-
Rectum	179547	Firmicutes	Clostridia	Clostridiales	Ruminococcaceae	-	-
Feces	328617	Bacteroidetes	Bacteroidia	Bacteroidales	Bacteroidaceae	Bacteroides	uniformis
Feces	271418	Bacteroidetes	Bacteroidia	Bacteroidales	S24-7	-	-
Feces	174573	Bacteroidetes	Bacteroidia	Bacteroidales	S24-7	-	-
Feces	258849	Bacteroidetes	Bacteroidia	Bacteroidales	S24-7	-	-
Feces	262148	Bacteroidetes	Bacteroidia	Bacteroidales	S24-7	-	-
Feces	264734	Bacteroidetes	Bacteroidia	Bacteroidales	S24-7	-	-
Feces	135956	Firmicutes	Bacilli	Lactobacillales	Lactobacillaceae	Lactobacillus	-
Feces	263337	Firmicutes	Clostridia	Clostridiales	Ruminococcaceae	Oscillospira	-
Feces	259699	Firmicutes	Clostridia	Clostridiales	Ruminococcaceae	Oscillospira	-
Feces	267689	Firmicutes	Clostridia	Clostridiales	Ruminococcaceae	-	-
Feces	179547	Firmicutes	Clostridia	Clostridiales	Ruminococcaceae	-	-
Feces	4410988	Firmicutes	Clostridia	Clostridiales	Ruminococcaceae	-	-
Feces	263977	Firmicutes	Clostridia	Clostridiales	Ruminococcaceae	-	-
Feces	3957916	Firmicutes	Clostridia	Clostridiales	-	-	-
Feces	1684221	Proteobacteria	Deltaproteobacteria	Desulfovibrionales	Desulfovibrionaceae	Desulfovibrio	-
- unclassified

## Sheet: Table_G
Table G. Top 15 eigenvectors (PC loadings) for gene function PC1.
KEGG categories (level 1)	KEGG categories (level 3)	Eigenvectors for PC1 (33.2%)
Genetic information processing	Sulfur relay system	-0.14139
Metabolism	Glutathione metabolism	-0.13928
Metabolism	Phenylpropanoid biosynthesis	0.13874
Genetic information processing	Transcription machinery	0.13703
Metabolism	Metabolism of cofactors and vitamins	-0.1371
Metabolism	Cyanoamino acid metabolism	0.13582
Metabolism	Sphingolipid metabolism	0.13488
Metabolism	Alanine, aspartate, and glutamate metabolism	0.13469
NA*	Function unknown	-0.13458
Metabolism	Methane metabolism	0.13252
Metabolism	Other glycan degradation	0.13239
Metabolism	Glycosphingolipid biosynthesis - globo series	0.13175
Metabolism	Starch and sucrose metabolism	0.12869
Metabolism	One carbon pool by folate	0.12598
Human Diseases	Bacterial toxins	0.12531
* NA indicates not apply.
